# Supplementary material for: Alterations in audiovisual simultaneity perception in amblyopia
Source: PLoS One. 2017 Jun 9;12(6):e0179516. doi: 10.1371/journal.pone.0179516 (PMC5466335; doi:10.1371/journal.pone.0179516)
Supplement: S1 Dataset — (XLSX) [file pone.0179516.s001.xlsx]

## Sheet: T3binocdata - wide format
ID	Group (0=normal; 1=ambly)	Subtype (0=normal; 1=aniso; 2=strab; 3=mixed)	Age at testing (years)	Sex (0=F; 1=M)	Ambly_eye (0=right; 1=left)	logMAR_AE	logMAR_FE	Stereo (arc sec)	Worth4Dot (0=suppressed; 1=non-suppressed)	Suppression01 (0=suppressed; 1 = non-suppressed)	Severity01 (0=moderate; 1=severe)	Etiology01 (0=strab/mixed; 1=aniso)	Stereo_level01 (0=fine; 1=poor)	AudLeadThresh (ms)	VisLeadThresh (ms)	AV_window_width (ms)	PSS (ms)	RHO (GoF)
N1	0	0	24	0					1					-138.03	340.15	478.18	101.06	0.97
N2	0	0	23	1					1					-130.59	118.27	248.86	-6.16	0.98
N3	0	0	22	0					1					-89.88	320.65	410.54	115.39	0.96
N4	0	0	22	0					1					-140.74	286.91	427.65	73.08	0.97
N5	0	0	27	0					1					-164.18	228.73	392.91	32.28	0.94
N6	0	0	47	0					1					-157.95	293.31	451.26	67.68	0.99
N7	0	0	29	1					1					-173.45	104.14	277.59	-34.66	1
N8	0	0	31	1					1					-109.05	109.21	218.27	0.08	0.97
N9	0	0	38	0					1					-150.62	285.49	436.11	67.43	0.98
N10	0	0	25	1					1					-87.66	92.25	179.91	2.3	0.98
N11	0	0	41	0					1					-188.01	307.96	495.97	59.98	0.97
N12	0	0	24	0					1					-95.04	259.5	354.54	82.23	0.95
N13	0	0	28	0					1					-137.95	247.73	385.67	54.89	0.98
N14	0	0	27	0					1					-195.51	160.6	356.11	-17.45	0.99
N15	0	0	32	0					1					-115.86	224.99	340.86	54.56	1
N16	0	0	32	0					1					-139.17	298.41	437.58	79.62	0.96
N17	0	0	24	0					1					-91.71	241.91	333.62	75.1	0.99
A1	1	3	29	0	1	1	0	not measurable	0	0	1	0	1	-137.38	571.76	709.13	217.19	0.93
A2	1	1	29	1	1	0.7	0.1	not measurable	1	1	1	1	1	-264.7	484.85	749.55	110.07	0.96
A3	1	2	23	0	0	0.2	0	not measurable	0	0	0	0	1	-189.32	258.71	448.03	34.7	1
A4	1	3	44	0	0	0.9	0	not measurable	0	0	1	0	1	-147.75	353.93	501.69	103.09	0.95
A5	1	2	29	0	1	1	0	not measurable	0	0	1	0	1	-155.99	378.23	534.21	111.12	0.99
A6	1	3	37	0	1	1.3	-0.1	not measurable	0	0	1	0	1	-151.34	371.21	522.55	109.94	0.97
A7	1	1	32	0	1	0.54	-0.1	140	1	1	0	1	0	-198.54	342.89	541.43	72.18	0.95
A8	1	2	32	1	1	0.18	-0.1	70	1	1	0	0	0	-209.44	454.38	663.82	122.47	0.94
A9	1	1	23	0	1	0.48	-0.1	200	1	1	0	1	0	-201.86	160.7	362.56	-20.58	0.98
A10	1	1	19	0	1	0.18	0	40	1	1	0	1	0	-180.1	307.4	487.49	63.65	0.94
A11	1	2	27	0	1	0.48	0	200	1	1	0	0	0	-96.67	170.06	266.73	36.69	0.94
A12	1	3	19	0	0	0.48	0	3000	1	1	0	0	1	-136.09	215.43	351.53	39.67	0.99
A13	1	1	22	0	1	0.48	0	200	1	1	0	1	0	-163.86	223.6	387.47	29.87	0.98
A14	1	1	22	1	0	1.1	-0.1	3000	1	1	1	1	1	-291.79	301.44	593.23	4.82	0.94
A15	1	1	36	0	1	0.4	0	140	1	1	0	1	0	-222.56	389.5	612.06	83.47	0.93
A16	1	1	29	0	0	0.48	-0.1	3000	1	1	0	1	1	-208.75	157.64	366.39	-25.55	0.99
A17	1	1	48	0	0	0.7	0	3000	1	1	1	1	1	-159.71	240.72	400.43	40.51	0.97
