# Supplementary material for: Alterations in audiovisual simultaneity perception in amblyopia
Source: PLoS One. 2017 Jun 9;12(6):e0179516. doi: 10.1371/journal.pone.0179516 (PMC5466335; doi:10.1371/journal.pone.0179516)
Supplement: S2 Dataset — (XLSX) [file pone.0179516.s002.xlsx]

## Sheet: Simultaneity_judgment_monocular
ID	Group	Subtype	Age	logMAR_AE	logMAR_FE	Stereo	BE_AudLeadThresh (ms)	BE_VisLeadThresh (ms)	BE_window_width (ms)	BE_PSS (ms)	BE_RHO	AE_AudLeadThresh (ms)	AE_VisLeadThresh (ms)	AE_window_width (ms)	AE_PSS (ms)	AE_RHO	FE_AudLeadThresh (ms)	FE_VisLeadThresh (ms)	FE_window_width (ms)	FE_PSS (ms)	FE_RHO
A1	1	1	32	0.54	-0.1	140	-198.54	342.89	541.43	72.18	0.95	-146	337.19	483.19	95.6	0.95	-145	274.38	419.38	64.69	0.96
A2	1	3	29	1	0	5000	-137.38	571.76	709.13	217.19	0.93	-196.28	500.12	696.4	151.92	1	-190.24	469.18	659.42	139.47	0.94
A3	1	1	23	0.48	-0.1	200	-201.86	160.7	362.56	-20.58	0.98	-140.71	150.44	291.15	4.87	0.99	-210.64	173.3	383.94	-18.67	1
A4	1	2	27	0.48	0	200	-96.67	170.06	266.73	36.69	0.94	-138.93	94.73	233.66	-22.1	0.96	-121.15	137.73	258.88	8.29	0.96
A5	1	1	22	0.48	0	200	-163.86	223.6	387.47	29.87	0.98	-259.59	330.13	589.72	35.27	0.99	-298.49	286.8	585.28	-5.84	0.97
A6	1	3	44	0.9	0	5000	-147.75	353.93	501.69	103.09	0.95	-115.78	282.6	398.38	83.41	0.97	-98.09	332.67	430.76	117.29	0.96
*BE=both eyes; AE=amblyopic eye only; FE=fellow eye only
